# Supplementary material for: Curcumin improves D-galactose and normal-aging associated memory impairment in mice: In vivo and in silico-based studies
Source: PLoS One. 2022 Jun 29;17(6):e0270123. doi: 10.1371/journal.pone.0270123 (PMC9242463; doi:10.1371/journal.pone.0270123)
Supplement: S1 Data — (XLS) [file pone.0270123.s002.xls]

## Sheet: Passive
24 hour after training														48 hour after training
Mice No.	D-gal Mice	Average	SEM	Group symbol	Group name		Mice No.	Normal Aged Mice	Average	SEM	Group symbol	Group name		Mice No.	D-gal Mice	Average	SEM	Group symbol	Group name		Mice No.	Normal Aged Mice	Average	SEM	Group symbol	Group name
Mice-1	201	210.938	6.33403	1	Vehicle		Mice-1	124.5	132.125	3.11928	1	Normal Aged		Mice-1	201	202.438	3.99826	1	Vehicle		Mice-1	122.5	125.062	4.33058	1	Normal Aged
Mice-2	182.5			1	Vehicle		Mice-2	130			1	Normal Aged		Mice-2	182.5			1	Vehicle		Mice-2	121			1	Normal Aged
Mice-3	205.5			1	Vehicle		Mice-3	121			1	Normal Aged		Mice-3	205.5			1	Vehicle		Mice-3	122.5			1	Normal Aged
Mice-4	245			1	Vehicle		Mice-4	129.5			1	Normal Aged		Mice-4	199.5			1	Vehicle		Mice-4	114			1	Normal Aged
Mice-5	220			1	Vehicle		Mice-5	128.5			1	Normal Aged		Mice-5	220			1	Vehicle		Mice-5	120.5			1	Normal Aged
Mice-6	205			1	Vehicle		Mice-6	149			1	Normal Aged		Mice-6	205			1	Vehicle		Mice-6	123			1	Normal Aged
Mice-7	212			1	Vehicle		Mice-7	138			1	Normal Aged		Mice-7	212			1	Vehicle		Mice-7	122.5			1	Normal Aged
Mice-8	216.5			1	Vehicle		Mice-8	136.5			1	Normal Aged		Mice-8	194			1	Vehicle		Mice-8	154.5			1	Normal Aged
Mice-1	292.5	276.312	8.51885	2	Curcumin-Control		Mice-1	230.5	247.25	9.99687	2	Curcumin+Normal Aged		Mice-1	289	271.875	5.41225	2	Curcumin-Control		Mice-1	221	239.812	10.3867	2	Curcumin+Normal Aged
Mice-2	290.5			2	Curcumin-Control		Mice-2	281.5			2	Curcumin+Normal Aged		Mice-2	287			2	Curcumin-Control		Mice-2	262			2	Curcumin+Normal Aged
Mice-3	271.5			2	Curcumin-Control		Mice-3	261			2	Curcumin+Normal Aged		Mice-3	258			2	Curcumin-Control		Mice-3	248.5			2	Curcumin+Normal Aged
Mice-4	289			2	Curcumin-Control		Mice-4	221			2	Curcumin+Normal Aged		Mice-4	244.5			2	Curcumin-Control		Mice-4	222.5			2	Curcumin+Normal Aged
Mice-5	279.5			2	Curcumin-Control		Mice-5	214.5			2	Curcumin+Normal Aged		Mice-5	273			2	Curcumin-Control		Mice-5	211			2	Curcumin+Normal Aged
Mice-6	278.5			2	Curcumin-Control		Mice-6	221.5			2	Curcumin+Normal Aged		Mice-6	268			2	Curcumin-Control		Mice-6	205			2	Curcumin+Normal Aged
Mice-7	289.5			2	Curcumin-Control		Mice-7	281			2	Curcumin+Normal Aged		Mice-7	284.5			2	Curcumin-Control		Mice-7	288.5			2	Curcumin+Normal Aged
Mice-8	219.5			2	Curcumin-Control		Mice-8	267			2	Curcumin+Normal Aged		Mice-8	271			2	Curcumin-Control		Mice-8	260			2	Curcumin+Normal Aged
Mice-1	119.5	116.438	2.62957	3	D-gal		Mice-1	228.5	269.812	8.0217	3	Astaxanthin+Normal Aged		Mice-1	106.5	105.875	3.58039	3	D-gal		Mice-1	254	260.312	9.16122	3	Astaxanthin+Normal Aged
Mice-2	114			3	D-gal		Mice-2	257.5			3	Astaxanthin+Normal Aged		Mice-2	95.5			3	D-gal		Mice-2	253			3	Astaxanthin+Normal Aged
Mice-3	114			3	D-gal		Mice-3	257.5			3	Astaxanthin+Normal Aged		Mice-3	100			3	D-gal		Mice-3	252.5			3	Astaxanthin+Normal Aged
Mice-4	109.5			3	D-gal		Mice-4	288			3	Astaxanthin+Normal Aged		Mice-4	100.5			3	D-gal		Mice-4	284			3	Astaxanthin+Normal Aged
Mice-5	112.5			3	D-gal		Mice-5	300			3	Astaxanthin+Normal Aged		Mice-5	113.5			3	D-gal		Mice-5	300			3	Astaxanthin+Normal Aged
Mice-6	129			3	D-gal		Mice-6	280			3	Astaxanthin+Normal Aged		Mice-6	108			3	D-gal		Mice-6	265			3	Astaxanthin+Normal Aged
Mice-7	108			3	D-gal		Mice-7	263			3	Astaxanthin+Normal Aged		Mice-7	126			3	D-gal		Mice-7	262.5			3	Astaxanthin+Normal Aged
Mice-8	125			3	D-gal		Mice-8	284			3	Astaxanthin+Normal Aged		Mice-8	97			3	D-gal		Mice-8	211.5			3	Astaxanthin+Normal Aged
Mice-1	289.5	255.625	14.1114	4	Curcumin+D-gal									Mice-1	283	246.812	14.3822	4	Curcumin+D-gal
Mice-2	293			4	Curcumin+D-gal									Mice-2	300			4	Curcumin+D-gal
Mice-3	221			4	Curcumin+D-gal									Mice-3	216			4	Curcumin+D-gal
Mice-4	286			4	Curcumin+D-gal									Mice-4	261.5			4	Curcumin+D-gal
Mice-5	203			4	Curcumin+D-gal									Mice-5	204.5			4	Curcumin+D-gal
Mice-6	300			4	Curcumin+D-gal									Mice-6	289			4	Curcumin+D-gal
Mice-7	223			4	Curcumin+D-gal									Mice-7	206			4	Curcumin+D-gal
Mice-8	229.5			4	Curcumin+D-gal									Mice-8	214.5			4	Curcumin+D-gal
Mice-1	251	249.875	8.97454	5	Astaxanthin+D-gal									Mice-1	240.5	239.75	10.0437	5	Astaxanthin+D-gal
Mice-2	253			5	Astaxanthin+D-gal									Mice-2	247			5	Astaxanthin+D-gal
Mice-3	257.5			5	Astaxanthin+D-gal									Mice-3	229			5	Astaxanthin+D-gal
Mice-4	300			5	Astaxanthin+D-gal									Mice-4	300			5	Astaxanthin+D-gal
Mice-5	230			5	Astaxanthin+D-gal									Mice-5	219			5	Astaxanthin+D-gal
Mice-6	229.5			5	Astaxanthin+D-gal									Mice-6	219			5	Astaxanthin+D-gal
Mice-7	260			5	Astaxanthin+D-gal									Mice-7	252.5			5	Astaxanthin+D-gal
Mice-8	218			5	Astaxanthin+D-gal									Mice-8	211			5	Astaxanthin+D-gal

## Sheet: CFC (Conditioning)
			Day 2a															Day 31a
			Mice No.	D-gal Mice	Average	SEM	Group symbol	Group name		Mice No.	Normal Aged Mice	Average	SEM	Group symbol	Group name			Mice No.	D-gal Mice	Average	SEM	Group symbol	Group name		Mice No.	Normal Aged Mice	Average	SEM	Group symbol	Group name
			Mice-1	58.3333	61.875	3.45661	1	Vehicle		Mice-1	43.3333	45.625	0.829605	1	Normal Aged			Mice-1	45	55.8333	3.53553	1	Vehicle		Mice-1	35	35.8333	0.629941	1	Normal Aged
			Mice-2	58.3333			1	Vehicle		Mice-2	46.6667			1	Normal Aged			Mice-2	46.6667			1	Vehicle		Mice-2	35			1	Normal Aged
			Mice-3	55			1	Vehicle		Mice-3	48.3333			1	Normal Aged			Mice-3	51.6667			1	Vehicle		Mice-3	38.3333			1	Normal Aged
			Mice-4	55			1	Vehicle		Mice-4	45			1	Normal Aged			Mice-4	48.3333			1	Vehicle		Mice-4	35			1	Normal Aged
			Mice-5	58.3333			1	Vehicle		Mice-5	41.6667			1	Normal Aged			Mice-5	53.3333			1	Vehicle		Mice-5	38.3333			1	Normal Aged
			Mice-6	63.3333			1	Vehicle		Mice-6	46.6667			1	Normal Aged			Mice-6	65			1	Vehicle		Mice-6	36.6667			1	Normal Aged
			Mice-7	61.6667			1	Vehicle		Mice-7	48.3333			1	Normal Aged			Mice-7	65			1	Vehicle		Mice-7	35			1	Normal Aged
			Mice-8	85			1	Vehicle		Mice-8	45			1	Normal Aged			Mice-8	71.6667			1	Vehicle		Mice-8	33.3333			1	Normal Aged
			Mice-1	73.3333	71.4583	3.17226	2	Curcumin-Control		Mice-1	56.6667	64.7917	2.00291	2	Curcumin+Normal Aged			Mice-1	63.3333	66.0417	2.51853	2	Curcumin-Control		Mice-1	65	58.9583	3.16443	2	Curcumin+Normal Aged
			Mice-2	55			2	Curcumin-Control		Mice-2	71.6667			2	Curcumin+Normal Aged			Mice-2	53.3333			2	Curcumin-Control		Mice-2	75			2	Curcumin+Normal Aged
			Mice-3	70			2	Curcumin-Control		Mice-3	66.6667			2	Curcumin+Normal Aged			Mice-3	63.3333			2	Curcumin-Control		Mice-3	50			2	Curcumin+Normal Aged
			Mice-4	76.6667			2	Curcumin-Control		Mice-4	58.3333			2	Curcumin+Normal Aged			Mice-4	68.3333			2	Curcumin-Control		Mice-4	63.3333			2	Curcumin+Normal Aged
			Mice-5	66.6667			2	Curcumin-Control		Mice-5	70			2	Curcumin+Normal Aged			Mice-5	63.3333			2	Curcumin-Control		Mice-5	55			2	Curcumin+Normal Aged
			Mice-6	70			2	Curcumin-Control		Mice-6	60			2	Curcumin+Normal Aged			Mice-6	76.6667			2	Curcumin-Control		Mice-6	58.3333			2	Curcumin+Normal Aged
			Mice-7	86.6667			2	Curcumin-Control		Mice-7	66.6667			2	Curcumin+Normal Aged			Mice-7	73.3333			2	Curcumin-Control		Mice-7	46.6667			2	Curcumin+Normal Aged
			Mice-8	73.3333			2	Curcumin-Control		Mice-8	68.3333			2	Curcumin+Normal Aged			Mice-8	66.6667			2	Curcumin-Control		Mice-8	58.3333			2	Curcumin+Normal Aged
			Mice-1	33.3333	42.5	3.605	3	D-gal		Mice-1	65	63.9583	2.88568	3	Astaxanthin+Normal Aged			Mice-1	28.3333	35	2.46	3	D-gal		Mice-1	58.3333	59.375	2.13478	3	Astaxanthin+Normal Aged
			Mice-2	38.3333			3	D-gal		Mice-2	63.3333			3	Astaxanthin+Normal Aged			Mice-2	38.3333			3	D-gal		Mice-2	58.3333			3	Astaxanthin+Normal Aged
			Mice-3	43.3333			3	D-gal		Mice-3	65			3	Astaxanthin+Normal Aged			Mice-3	36.6667			3	D-gal		Mice-3	58.3333			3	Astaxanthin+Normal Aged
			Mice-4	58.3333			3	D-gal		Mice-4	66.6667			3	Astaxanthin+Normal Aged			Mice-4	38.3333			3	D-gal		Mice-4	60			3	Astaxanthin+Normal Aged
			Mice-5	36.6667			3	D-gal		Mice-5	65			3	Astaxanthin+Normal Aged			Mice-5	31.6667			3	D-gal		Mice-5	61.6667			3	Astaxanthin+Normal Aged
			Mice-6	35			3	D-gal		Mice-6	45			3	Astaxanthin+Normal Aged			Mice-6	31.6667			3	D-gal		Mice-6	46.6667			3	Astaxanthin+Normal Aged
			Mice-7	58.3333			3	D-gal		Mice-7	71.6667			3	Astaxanthin+Normal Aged			Mice-7	48.3333			3	D-gal		Mice-7	65			3	Astaxanthin+Normal Aged
			Mice-8	36.6667			3	D-gal		Mice-8	70			3	Astaxanthin+Normal Aged			Mice-8	26.6667			3	D-gal		Mice-8	66.6667			3	Astaxanthin+Normal Aged
			Mice-1	60	67.6042	2.62787	4	Curcumin+D-gal										Mice-1	70	62.1875	6.571	4	Curcumin+D-gal
			Mice-2	80.8333			4	Curcumin+D-gal										Mice-2	88.3333			4	Curcumin+D-gal
			Mice-3	71.6667			4	Curcumin+D-gal										Mice-3	61.6667			4	Curcumin+D-gal
			Mice-4	60.8333			4	Curcumin+D-gal										Mice-4	83.3333			4	Curcumin+D-gal
			Mice-5	75			4	Curcumin+D-gal										Mice-5	48.3333			4	Curcumin+D-gal
			Mice-6	64.1667			4	Curcumin+D-gal										Mice-6	34.1667			4	Curcumin+D-gal
			Mice-7	65			4	Curcumin+D-gal										Mice-7	46.6667			4	Curcumin+D-gal
			Mice-8	63.3333			4	Curcumin+D-gal										Mice-8	65			4	Curcumin+D-gal
			Mice-1	63.3333	66.5625	1.77083	5	Astaxanthin+D-gal										Mice-1	58.3333	63.9583	3.95833	5	Astaxanthin+D-gal
			Mice-2	61.6667			5	Astaxanthin+D-gal										Mice-2	53.3333			5	Astaxanthin+D-gal
			Mice-3	66.6667			5	Astaxanthin+D-gal										Mice-3	61.6667			5	Astaxanthin+D-gal
			Mice-4	71.6667			5	Astaxanthin+D-gal										Mice-4	65			5	Astaxanthin+D-gal
			Mice-5	70.8333			5	Astaxanthin+D-gal										Mice-5	58.3333			5	Astaxanthin+D-gal
			Mice-6	68.3333			5	Astaxanthin+D-gal										Mice-6	60			5	Astaxanthin+D-gal
			Mice-7	71.6667			5	Astaxanthin+D-gal										Mice-7	65			5	Astaxanthin+D-gal
			Mice-8	58.3333			5	Astaxanthin+D-gal										Mice-8	90			5	Astaxanthin+D-gal

## Sheet: CFC (Context+Cued)
			Context															Day 2b															Day 31b
			Mice No.	D-gal Mice	Average	SEM	Group symbol	Group name		Mice No.	Normal Aged Mice	Average	SEM	Group symbol	Group name			Mice No.	D-gal Mice	Average	SEM	Group symbol	Group name		Mice No.	Normal Aged Mice	Average	SEM	Group symbol	Group name			Mice No.	D-gal Mice	Average	SEM	Group symbol	Group name		Mice No.	Normal Aged Mice	Average	SEM	Group symbol	Group name
			Mice-1	67.2222	64.7222	0.704295	1	Vehicle		Mice-1	50	50.1389	0.572654	1	Normal Aged			Mice-1	59.4444	62.8472	1.37468	1	Vehicle		Mice-1	32.2222	38.0556	1.03403	1	Normal Aged			Mice-1	56.1111	58.5417	0.984545	1	Vehicle		Mice-1	34.4444	33.4722	0.907725	1	Normal Aged
			Mice-2	65			1	Vehicle		Mice-2	50.5556			1	Normal Aged			Mice-2	61.1111			1	Vehicle		Mice-2	40.5556			1	Normal Aged			Mice-2	58.3333			1	Vehicle		Mice-2	30			1	Normal Aged
			Mice-3	63.3333			1	Vehicle		Mice-3	52.2222			1	Normal Aged			Mice-3	58.8889			1	Vehicle		Mice-3	41.6667			1	Normal Aged			Mice-3	56.1111			1	Vehicle		Mice-3	36.6667			1	Normal Aged
			Mice-4	67.7778			1	Vehicle		Mice-4	51.6667			1	Normal Aged			Mice-4	62.7778			1	Vehicle		Mice-4	40			1	Normal Aged			Mice-4	61.6667			1	Vehicle		Mice-4	37.2222			1	Normal Aged
			Mice-5	62.7778			1	Vehicle		Mice-5	49.4444			1	Normal Aged			Mice-5	60.5556			1	Vehicle		Mice-5	38.3333			1	Normal Aged			Mice-5	55.5556			1	Vehicle		Mice-5	32.2222			1	Normal Aged
			Mice-6	64.4444			1	Vehicle		Mice-6	47.2222			1	Normal Aged			Mice-6	67.2222			1	Vehicle		Mice-6	37.7778			1	Normal Aged			Mice-6	62.7778			1	Vehicle		Mice-6	31.1111			1	Normal Aged
			Mice-7	62.2222			1	Vehicle		Mice-7	48.8889			1	Normal Aged			Mice-7	62.7778			1	Vehicle		Mice-7	37.2222			1	Normal Aged			Mice-7	57.2222			1	Vehicle		Mice-7	32.2222			1	Normal Aged
			Mice-8	65			1	Vehicle		Mice-8	51.1111			1	Normal Aged			Mice-8	70			1	Vehicle		Mice-8	36.6667			1	Normal Aged			Mice-8	60.5556			1	Vehicle		Mice-8	33.8889			1	Normal Aged
			Mice-1	73.8889	73.0556	0.742392	2	Curcumin-Control		Mice-1	55	60.2778	1.38889	2	Curcumin+Normal Aged			Mice-1	80	68.4375	4.58992	2	Curcumin-Control		Mice-1	46.25	63.2812	5.58597	2	Curcumin+Normal Aged			Mice-1	75.8333	64.4792	4.36986	2	Curcumin-Control		Mice-1	74.1667	57.0312	5.29888	2	Curcumin+Normal Aged
			Mice-2	72.7778			2	Curcumin-Control		Mice-2	65.5556			2	Curcumin+Normal Aged			Mice-2	67.5			2	Curcumin-Control		Mice-2	65			2	Curcumin+Normal Aged			Mice-2	65.8333			2	Curcumin-Control		Mice-2	67.9167			2	Curcumin+Normal Aged
			Mice-3	72.7778			2	Curcumin-Control		Mice-3	61.6667			2	Curcumin+Normal Aged			Mice-3	80.8333			2	Curcumin-Control		Mice-3	79.1667			2	Curcumin+Normal Aged			Mice-3	77.5			2	Curcumin-Control		Mice-3	57.5			2	Curcumin+Normal Aged
			Mice-4	75			2	Curcumin-Control		Mice-4	58.8889			2	Curcumin+Normal Aged			Mice-4	69.1667			2	Curcumin-Control		Mice-4	72.5			2	Curcumin+Normal Aged			Mice-4	65			2	Curcumin-Control		Mice-4	53.75			2	Curcumin+Normal Aged
			Mice-5	73.8889			2	Curcumin-Control		Mice-5	56.6667			2	Curcumin+Normal Aged			Mice-5	57.5			2	Curcumin-Control		Mice-5	55.8333			2	Curcumin+Normal Aged			Mice-5	53.3333			2	Curcumin-Control		Mice-5	73.75			2	Curcumin+Normal Aged
			Mice-6	75.5556			2	Curcumin-Control		Mice-6	62.2222			2	Curcumin+Normal Aged			Mice-6	72.5			2	Curcumin-Control		Mice-6	70			2	Curcumin+Normal Aged			Mice-6	68.3333			2	Curcumin-Control		Mice-6	45.8333			2	Curcumin+Normal Aged
			Mice-7	71.6667			2	Curcumin-Control		Mice-7	57.2222			2	Curcumin+Normal Aged			Mice-7	42.5			2	Curcumin-Control		Mice-7	36.6667			2	Curcumin+Normal Aged			Mice-7	40			2	Curcumin-Control		Mice-7	53.3333			2	Curcumin+Normal Aged
			Mice-8	68.8889			2	Curcumin-Control		Mice-8	65			2	Curcumin+Normal Aged			Mice-8	77.5			2	Curcumin-Control		Mice-8	80.8333			2	Curcumin+Normal Aged			Mice-8	70			2	Curcumin-Control		Mice-8	30			2	Curcumin+Normal Aged
			Mice-1	51.1111	52.7778	1.85747	3	D-gal		Mice-1	57.2222	62.3611	3.16672	3	Astaxanthin+Normal Aged			Mice-1	30.5556	37.4306	1.36462	3	D-gal		Mice-1	56.1111	62.2222	3.39396	3	Astaxanthin+Normal Aged			Mice-1	30.5556	32.1528	3.73924	3	D-gal		Mice-1	54.4444	56.1806	2.81608	3	Astaxanthin+Normal Aged
			Mice-2	62.7778			3	D-gal		Mice-2	70			3	Astaxanthin+Normal Aged			Mice-2	40.5556			3	D-gal		Mice-2	52.2222			3	Astaxanthin+Normal Aged			Mice-2	35			3	D-gal		Mice-2	50.5556			3	Astaxanthin+Normal Aged
			Mice-3	53.8889			3	D-gal		Mice-3	58.8889			3	Astaxanthin+Normal Aged			Mice-3	41.6667			3	D-gal		Mice-3	57.2222			3	Astaxanthin+Normal Aged			Mice-3	41.6667			3	D-gal		Mice-3	47.7778			3	Astaxanthin+Normal Aged
			Mice-4	56.1111			3	D-gal		Mice-4	74.4444			3	Astaxanthin+Normal Aged			Mice-4	40			3	D-gal		Mice-4	57.7778			3	Astaxanthin+Normal Aged			Mice-4	34.4444			3	D-gal		Mice-4	53.8889			3	Astaxanthin+Normal Aged
			Mice-5	48.3333			3	D-gal		Mice-5	55			3	Astaxanthin+Normal Aged			Mice-5	37.7778			3	D-gal		Mice-5	72.7778			3	Astaxanthin+Normal Aged			Mice-5	22.2222			3	D-gal		Mice-5	62.7778			3	Astaxanthin+Normal Aged
			Mice-6	46.1111			3	D-gal		Mice-6	60.5556			3	Astaxanthin+Normal Aged			Mice-6	33.3333			3	D-gal		Mice-6	62.7778			3	Astaxanthin+Normal Aged			Mice-6	23.3333			3	D-gal		Mice-6	52.7778			3	Astaxanthin+Normal Aged
			Mice-7	54.4444			3	D-gal		Mice-7	50			3	Astaxanthin+Normal Aged			Mice-7	36.1111			3	D-gal		Mice-7	58.3333			3	Astaxanthin+Normal Aged			Mice-7	19.4444			3	D-gal		Mice-7	54.4444			3	Astaxanthin+Normal Aged
			Mice-8	49.4444			3	D-gal		Mice-8	72.7778			3	Astaxanthin+Normal Aged			Mice-8	39.4444			3	D-gal		Mice-8	80.5556			3	Astaxanthin+Normal Aged			Mice-8	50.5556			3	D-gal		Mice-8	72.7778			3	Astaxanthin+Normal Aged
			Mice-1	58.3333	62.0139	0.839511	4	Curcumin+D-gal										Mice-1	33.75	67.2396	8.87906	4	Curcumin+D-gal										Mice-1	81.6667	58.9844	7.58768	4	Curcumin+D-gal
			Mice-2	59.4444			4	Curcumin+D-gal										Mice-2	72.5			4	Curcumin+D-gal										Mice-2	93.3333			4	Curcumin+D-gal
			Mice-3	63.3333			4	Curcumin+D-gal										Mice-3	84.1667			4	Curcumin+D-gal										Mice-3	65.8333			4	Curcumin+D-gal
			Mice-4	62.7778			4	Curcumin+D-gal										Mice-4	96.6667			4	Curcumin+D-gal										Mice-4	67.0833			4	Curcumin+D-gal
			Mice-5	60.5556			4	Curcumin+D-gal										Mice-5	88.3333			4	Curcumin+D-gal										Mice-5	46.6667			4	Curcumin+D-gal
			Mice-6	64.4444			4	Curcumin+D-gal										Mice-6	80.8333			4	Curcumin+D-gal										Mice-6	43.3333			4	Curcumin+D-gal
			Mice-7	62.2222			4	Curcumin+D-gal										Mice-7	47.5			4	Curcumin+D-gal										Mice-7	42.0833			4	Curcumin+D-gal
			Mice-8	65			4	Curcumin+D-gal										Mice-8	34.1667			4	Curcumin+D-gal										Mice-8	31.875			4	Curcumin+D-gal
			Mice-1	57.2222	61.5972	2.88759	5	Astaxanthin+D-gal										Mice-1	48.3333	66.1111	5.82766	5	Astaxanthin+D-gal										Mice-1	54.4444	61.6667	4.09596	5	Astaxanthin+D-gal
			Mice-2	70			5	Astaxanthin+D-gal										Mice-2	52.2222			5	Astaxanthin+D-gal										Mice-2	50.5556			5	Astaxanthin+D-gal
			Mice-3	58.8889			5	Astaxanthin+D-gal										Mice-3	56.1111			5	Astaxanthin+D-gal										Mice-3	75			5	Astaxanthin+D-gal
			Mice-4	74.4444			5	Astaxanthin+D-gal										Mice-4	57.7778			5	Astaxanthin+D-gal										Mice-4	54.4444			5	Astaxanthin+D-gal
			Mice-5	55			5	Astaxanthin+D-gal										Mice-5	80.5556			5	Astaxanthin+D-gal										Mice-5	58.3333			5	Astaxanthin+D-gal
			Mice-6	60.5556			5	Astaxanthin+D-gal										Mice-6	95			5	Astaxanthin+D-gal										Mice-6	83.3333			5	Astaxanthin+D-gal
			Mice-7	50			5	Astaxanthin+D-gal										Mice-7	60.5556			5	Astaxanthin+D-gal										Mice-7	54.4444			5	Astaxanthin+D-gal
			Mice-8	66.6667			5	Astaxanthin+D-gal										Mice-8	78.3333			5	Astaxanthin+D-gal										Mice-8	62.7778			5	Astaxanthin+D-gal

## Sheet: MDA
			Malondialdehyde (MDA)
			Mice No.	D-gal Mice	Average	SEM	Group symbol	Group name		Mice No.	Normal Aged Mice	Average	SEM	Group symbol	Group name
			Mice-1	33.672	39.3726	4.62943	1	Vehicle		Mice-1	162.925	111.502	10.4935	1	Normal Aged
			Mice-2	51.8667			1	Vehicle		Mice-2	110.232			1	Normal Aged
			Mice-3	29.8913			1	Vehicle		Mice-3	114.012			1	Normal Aged
			Mice-4	28.2372			1	Vehicle		Mice-4	90.1465			1	Normal Aged
			Mice-5	60.6096			1	Vehicle		Mice-5	144.967			1	Normal Aged
			Mice-6	51.1578			1	Vehicle		Mice-6	89.6739			1	Normal Aged
			Mice-7	26.3469			1	Vehicle		Mice-7	106.451			1	Normal Aged
			Mice-8	33.1994			1	Vehicle		Mice-8	73.6059			1	Normal Aged
			Mice-1	51.8667	27.6465	6.40227	2	Curcumin-Control		Mice-1	72.897	43.7441	6.97469	2	Curcumin+Normal Aged
			Mice-2	49.5038			2	Curcumin-Control		Mice-2	69.3526			2	Curcumin+Normal Aged
			Mice-3	28.4735			2	Curcumin-Control		Mice-3	28.4735			2	Curcumin+Normal Aged
			Mice-4	35.7987			2	Curcumin-Control		Mice-4	52.5756			2	Curcumin+Normal Aged
			Mice-5	2.00851			2	Curcumin-Control		Mice-5	46.9045			2	Curcumin+Normal Aged
			Mice-6	24.2202			2	Curcumin-Control		Mice-6	23.7476			2	Curcumin+Normal Aged
			Mice-7	5.78922			2	Curcumin-Control		Mice-7	27.0558			2	Curcumin+Normal Aged
			Mice-8	23.5113			2	Curcumin-Control		Mice-8	28.9461			2	Curcumin+Normal Aged
			Mice-1	112.595	130.376	10.8122	3	D-gal		Mice-1	30.6002	41.0858	6.06526	3	Astaxanthin+Normal Aged
			Mice-2	157.018			3	D-gal		Mice-2	25.638			3	Astaxanthin+Normal Aged
			Mice-3	105.978			3	D-gal		Mice-3	62.0274			3	Astaxanthin+Normal Aged
			Mice-4	187.5			3	D-gal		Mice-4	42.1786			3	Astaxanthin+Normal Aged
			Mice-5	145.203			3	D-gal		Mice-5	23.275			3	Astaxanthin+Normal Aged
			Mice-6	96.0539			3	D-gal		Mice-6	51.8667			3	Astaxanthin+Normal Aged
			Mice-7	122.519			3	D-gal		Mice-7	66.2807			3	Astaxanthin+Normal Aged
			Mice-8	116.139			3	D-gal		Mice-8	26.8195			3	Astaxanthin+Normal Aged
			Mice-1	51.8667	40.052	4.39897	4	Curcumin+D-gal
			Mice-2	25.8743			4	Curcumin+D-gal
			Mice-3	52.103			4	Curcumin+D-gal
			Mice-4	49.2675			4	Curcumin+D-gal
			Mice-5	28.2372			4	Curcumin+D-gal
			Mice-6	32.7268			4	Curcumin+D-gal
			Mice-7	52.8119			4	Curcumin+D-gal
			Mice-8	27.5284			4	Curcumin+D-gal
			Mice-1	57.5378	41.2925	5.53706	5	Astaxanthin+D-gal
			Mice-2	39.8157			5	Astaxanthin+D-gal
			Mice-3	60.6096			5	Astaxanthin+D-gal
			Mice-4	59.6645			5	Astaxanthin+D-gal
			Mice-5	31.3091			5	Astaxanthin+D-gal
			Mice-6	28.9461			5	Astaxanthin+D-gal
			Mice-7	30.3639			5	Astaxanthin+D-gal
			Mice-8	22.0936			5	Astaxanthin+D-gal

## Sheet: SOD
			Superoxide dismutase (SOD)
			Mice No.	D-gal Mice	Average	SEM	Group symbol	Group name		Mice No.	Normal Aged Mice	Average	SEM	Group symbol	Group name
			Mice-1	27.9731	27.1634	0.322364	1	Vehicle		Mice-1	12.3015	13.0328	0.264959	1	Normal Aged
			Mice-2	28.1821			1	Vehicle		Mice-2	12.4507			1	Normal Aged
			Mice-3	26.4507			1	Vehicle		Mice-3	13.197			1	Normal Aged
			Mice-4	25.406			1	Vehicle		Mice-4	13.3164			1	Normal Aged
			Mice-5	26.7791			1	Vehicle		Mice-5	14.1522			1	Normal Aged
			Mice-6	27.6448			1	Vehicle		Mice-6	12.0925			1	Normal Aged
			Mice-7	27.406			1	Vehicle		Mice-7	13.9134			1	Normal Aged
			Mice-8	27.4657			1	Vehicle		Mice-8	12.8388			1	Normal Aged
			Mice-1	27.7045	40.2418	3.46757	2	Curcumin-Control		Mice-1	31.794	31.2754	1.63379	2	Curcumin+Normal Aged
			Mice-2	43.4657			2	Curcumin-Control		Mice-2	31.406			2	Curcumin+Normal Aged
			Mice-3	47.6149			2	Curcumin-Control		Mice-3	28.3015			2	Curcumin+Normal Aged
			Mice-4	48.7791			2	Curcumin-Control		Mice-4	28.9582			2	Curcumin+Normal Aged
			Mice-5	33.2567			2	Curcumin-Control		Mice-5	24.5104			2	Curcumin+Normal Aged
			Mice-6	27.9433			2	Curcumin-Control		Mice-6	29.8537			2	Curcumin+Normal Aged
			Mice-7	53.5851			2	Curcumin-Control		Mice-7	39.2567			2	Curcumin+Normal Aged
			Mice-8	39.5851			2	Curcumin-Control		Mice-8	36.1224			2	Curcumin+Normal Aged
			Mice-1	10.5701	11.4582	0.271529	3	D-gal		Mice-1	23.3164	35.391	4.80871	3	Astaxanthin+Normal Aged
			Mice-2	11.1672			3	D-gal		Mice-2	23.0179			3	Astaxanthin+Normal Aged
			Mice-3	11.1075			3	D-gal		Mice-3	34.9284			3	Astaxanthin+Normal Aged
			Mice-4	12.8985			3	D-gal		Mice-4	26.1821			3	Astaxanthin+Normal Aged
			Mice-5	11.8836			3	D-gal		Mice-5	22.809			3	Astaxanthin+Normal Aged
			Mice-6	11.6746			3	D-gal		Mice-6	48.3612			3	Astaxanthin+Normal Aged
			Mice-7	10.6			3	D-gal		Mice-7	55.0478			3	Astaxanthin+Normal Aged
			Mice-8	11.7642			3	D-gal		Mice-8	49.4657			3	Astaxanthin+Normal Aged
			Mice-1	29.2866	35.6896	3.46938	4	Curcumin+D-gal
			Mice-2	42.8388			4	Curcumin+D-gal
			Mice-3	49.6746			4	Curcumin+D-gal		Comparison: D-gal mice
			Mice-4	29.8537			4	Curcumin+D-gal		Vehicle Vs D-gal
			Mice-5	28.9881			4	Curcumin+D-gal		Curcumin Control vs D-gal
			Mice-6	38.3313			4	Curcumin+D-gal		D-gal Vs Curcumin+D-gal
			Mice-7	45.2866			4	Curcumin+D-gal		Curcumin+D-gal Vs Ast+D-gal
			Mice-8	21.2567			4	Curcumin+D-gal
			Mice-1	49.8836	37.2791	5.46688	5	Astaxanthin+D-gal		Comparison: Normal Aged mice
			Mice-2	30.7194			5	Astaxanthin+D-gal		NA vs Curcumin+NA
			Mice-3	29.6149			5	Astaxanthin+D-gal		Curcumin+NA Vs Ast+NA
			Mice-4	69.2567			5	Astaxanthin+D-gal
			Mice-5	38.0925			5	Astaxanthin+D-gal
			Mice-6	33.197			5	Astaxanthin+D-gal
			Mice-7	21.9731			5	Astaxanthin+D-gal
			Mice-8	25.4955			5	Astaxanthin+D-gal

## Sheet: GSH
			Glutathione (GSH)
			Mice No.	D-gal Mice	Average	SEM	Group symbol	Group name		Mice No.	Normal Aged Mice	Average	SEM	Group symbol	Group name
			Mice-1	5.59443	9.34236	0.878948	1	Vehicle		Mice-1	7.15474	3.78859	0.590885	1	Normal Aged
			Mice-2	9.77186			1	Vehicle		Mice-2	3.06031			1	Normal Aged
			Mice-3	10.8508			1	Vehicle		Mice-3	2.1197			1	Normal Aged
			Mice-4	9.89911			1	Vehicle		Mice-4	2.04777			1	Normal Aged
			Mice-5	8.32221			1	Vehicle		Mice-5	3.7298			1	Normal Aged
			Mice-6	8.23921			1	Vehicle		Mice-6	4.94153			1	Normal Aged
			Mice-7	14.071			1	Vehicle		Mice-7	3.13224			1	Normal Aged
			Mice-8	7.99023			1	Vehicle		Mice-8	4.12265			1	Normal Aged
			Mice-1	12.9644	12.7244	0.972446	2	Curcumin-Control		Mice-1	11.3432	10.1675	0.740207	2	Curcumin+Normal Aged
			Mice-2	11.0444			2	Curcumin-Control		Mice-2	10.0208			2	Curcumin+Normal Aged
			Mice-3	12.9201			2	Curcumin-Control		Mice-3	7.13261			2	Curcumin+Normal Aged
			Mice-4	7.07728			2	Curcumin-Control		Mice-4	11.0721			2	Curcumin+Normal Aged
			Mice-5	15.9744			2	Curcumin-Control		Mice-5	12.4664			2	Curcumin+Normal Aged
			Mice-6	13.1304			2	Curcumin-Control		Mice-6	12.0847			2	Curcumin+Normal Aged
			Mice-7	13.2964			2	Curcumin-Control		Mice-7	6.96108			2	Curcumin+Normal Aged
			Mice-8	15.3879			2	Curcumin-Control		Mice-8	10.2588			2	Curcumin+Normal Aged
			Mice-1	3.93453	3.19587	0.317383	3	D-gal		Mice-1	9.65566	11.29	0.617074	3	Astaxanthin+Normal Aged
			Mice-2	3.42549			3	D-gal		Mice-2	9.37901			3	Astaxanthin+Normal Aged
			Mice-3	2.85006			3	D-gal		Mice-3	15.1278			3	Astaxanthin+Normal Aged
			Mice-4	4.79214			3	D-gal		Mice-4	10.9781			3	Astaxanthin+Normal Aged
			Mice-5	2.1529			3	D-gal		Mice-5	11.2602			3	Astaxanthin+Normal Aged
			Mice-6	2.84452			3	D-gal		Mice-6	10.9836			3	Astaxanthin+Normal Aged
			Mice-7	2.14183			3	D-gal		Mice-7	11.3764			3	Astaxanthin+Normal Aged
			Mice-8	3.42549			3	D-gal		Mice-8	11.559			3	Astaxanthin+Normal Aged
			Mice-1	13.7722	10.7768	1.02611	4	Curcumin+D-gal
			Mice-2	7.72464			4	Curcumin+D-gal
			Mice-3	13.4956			4	Curcumin+D-gal
			Mice-4	11.0389			4	Curcumin+D-gal
			Mice-5	12.7763			4	Curcumin+D-gal
			Mice-6	8.10642			4	Curcumin+D-gal
			Mice-7	12.7763			4	Curcumin+D-gal
			Mice-8	6.52398			4	Curcumin+D-gal
			Mice-1	7.37606	10.8197	0.525972	5	Astaxanthin+D-gal
			Mice-2	11.2049			5	Astaxanthin+D-gal
			Mice-3	10.5797			5	Astaxanthin+D-gal
			Mice-4	11.5314			5	Astaxanthin+D-gal
			Mice-5	10.9283			5	Astaxanthin+D-gal
			Mice-6	11.6033			5	Astaxanthin+D-gal
			Mice-7	11.0113			5	Astaxanthin+D-gal
			Mice-8	12.3226			5	Astaxanthin+D-gal

## Sheet: AOPP
			Advanced Oxidation of Protein Products (AOPP)
			Mice No.	CAT (D-gal Mice)	Average	SEM	Group symbol	Group name		Mice No.	Normal Aged Mice	Average	SEM	Group symbol	Group name
			Mice-1	112.595	84.8003	11.8742	1	Vehicle		Mice-1	142.84	137.671	15.2486	1	Normal Aged
			Mice-2	141.659			1	Vehicle		Mice-2	197.661			1	Normal Aged
			Mice-3	92.0369			1	Vehicle		Mice-3	149.457			1	Normal Aged
			Mice-4	48.3223			1	Vehicle		Mice-4	79.7495			1	Normal Aged
			Mice-5	49.7401			1	Vehicle		Mice-5	141.895			1	Normal Aged
			Mice-6	91.5643			1	Vehicle		Mice-6	138.114			1	Normal Aged
			Mice-7	92.0369			1	Vehicle		Mice-7	178.757			1	Normal Aged
			Mice-8	50.449			1	Vehicle		Mice-8	72.897			1	Normal Aged
			Mice-1	37.2164	49.6515	7.03476	2	Curcumin-Control		Mice-1	66.2807	69.5298	9.90243	2	Curcumin+Normal Aged
			Mice-2	65.5718			2	Curcumin-Control		Mice-2	88.965			2	Curcumin+Normal Aged
			Mice-3	78.5681			2	Curcumin-Control		Mice-3	64.6267			2	Curcumin+Normal Aged
			Mice-4	48.3223			2	Curcumin-Control		Mice-4	43.3601			2	Curcumin+Normal Aged
			Mice-5	67.6985			2	Curcumin-Control		Mice-5	68.4074			2	Curcumin+Normal Aged
			Mice-6	44.7779			2	Curcumin-Control		Mice-6	22.8025			2	Curcumin+Normal Aged
			Mice-7	37.4527			2	Curcumin-Control		Mice-7	111.886			2	Curcumin+Normal Aged
			Mice-8	17.604			2	Curcumin-Control		Mice-8	89.9102			2	Curcumin+Normal Aged
			Mice-1	198.606	146.414	16.6064	3	D-gal		Mice-1	49.0312	61.289	7.04942	3	Astaxanthin+Normal Aged
			Mice-2	139.532			3	D-gal		Mice-2	90.3828			3	Astaxanthin+Normal Aged
			Mice-3	187.5			3	D-gal		Mice-3	48.3223			3	Astaxanthin+Normal Aged
			Mice-4	187.264			3	D-gal		Mice-4	48.7949			3	Astaxanthin+Normal Aged
			Mice-5	69.1163			3	D-gal		Mice-5	91.8006			3	Astaxanthin+Normal Aged
			Mice-6	91.5643			3	D-gal		Mice-6	69.3526			3	Astaxanthin+Normal Aged
			Mice-7	136.224			3	D-gal		Mice-7	49.2675			3	Astaxanthin+Normal Aged
			Mice-8	161.508			3	D-gal		Mice-8	43.3601			3	Astaxanthin+Normal Aged
			Mice-1	50.6853	61.5548	10.8097	4	Curcumin+D-gal
			Mice-2	64.8629			4	Curcumin+D-gal
			Mice-3	49.7401			4	Curcumin+D-gal
			Mice-4	49.2675			4	Curcumin+D-gal
			Mice-5	43.3601			4	Curcumin+D-gal
			Mice-6	45.4868			4	Curcumin+D-gal
			Mice-7	53.5208			4	Curcumin+D-gal
			Mice-8	135.515			4	Curcumin+D-gal
			Mice-1	29.1824	56.4449	10.4476	5	Astaxanthin+D-gal
			Mice-2	39.8157			5	Astaxanthin+D-gal
			Mice-3	114.485			5	Astaxanthin+D-gal
			Mice-4	90.1465			5	Astaxanthin+D-gal
			Mice-5	41.2335			5	Astaxanthin+D-gal
			Mice-6	44.5416			5	Astaxanthin+D-gal
			Mice-7	45.7231			5	Astaxanthin+D-gal
			Mice-8	46.4319			5	Astaxanthin+D-gal

## Sheet: NO
		Nitric Oxide (NO)
		Mice No.	D-gal Mice	Average	SEM	Group symbol	Group name		Mice No.	Normal Aged Mice	Average	SEM	Group symbol	Group name
		Mice-1	4.70915	4.62754	0.337766	1	Vehicle		Mice-1	7.24327	8.067	0.298648	1	Normal Aged
		Mice-2	4.23884			1	Vehicle		Mice-2	7.35946			1	Normal Aged
		Mice-3	3.55828			1	Vehicle		Mice-3	7.42033			1	Normal Aged
		Mice-4	4.22778			1	Vehicle		Mice-4	8.36094			1	Normal Aged
		Mice-5	3.90133			1	Vehicle		Mice-5	9.5948			1	Normal Aged
		Mice-6	4.3495			1	Vehicle		Mice-6	8.11195			1	Normal Aged
		Mice-7	5.5391			1	Vehicle		Mice-7	8.90317			1	Normal Aged
		Mice-8	6.49631			1	Vehicle		Mice-8	7.54205			1	Normal Aged
		Mice-1	1.21782	3.23529	0.755041	2	Curcumin-Control		Mice-1	4.90834	5.28596	0.255286	2	Curcumin+Normal Aged
		Mice-2	1.84858			2	Curcumin-Control		Mice-2	6.16433			2	Curcumin+Normal Aged
		Mice-3	5.25138			2	Curcumin-Control		Mice-3	6.1588			2	Curcumin+Normal Aged
		Mice-4	4.94153			2	Curcumin-Control		Mice-4	5.09093			2	Curcumin+Normal Aged
		Mice-5	0.863703			2	Curcumin-Control		Mice-5	4.80321			2	Curcumin+Normal Aged
		Mice-6	6.18646			2	Curcumin-Control		Mice-6	4.85301			2	Curcumin+Normal Aged
		Mice-7	4.23884			2	Curcumin-Control		Mice-7	6.01494			2	Curcumin+Normal Aged
		Mice-8	1.33401			2	Curcumin-Control		Mice-8	4.29417			2	Curcumin+Normal Aged
		Mice-1	11.9463	9.40529	1.01126	3	D-gal		Mice-1	5.22925	4.72298	0.331199	3	Astaxanthin+Normal Aged
		Mice-2	10.3362			3	D-gal		Mice-2	6.24733			3	Astaxanthin+Normal Aged
		Mice-3	10.0374			3	D-gal		Mice-3	3.97879			3	Astaxanthin+Normal Aged
		Mice-4	4.89727			3	D-gal		Mice-4	4.00092			3	Astaxanthin+Normal Aged
		Mice-5	12.4166			3	D-gal		Mice-5	3.70767			3	Astaxanthin+Normal Aged
		Mice-6	10.054			3	D-gal		Mice-6	5.18499			3	Astaxanthin+Normal Aged
		Mice-7	5.09093			3	D-gal		Mice-7	3.92899			3	Astaxanthin+Normal Aged
		Mice-8	10.4635			3	D-gal		Mice-8	5.5059			3	Astaxanthin+Normal Aged
		Mice-1	4.9194	4.4733	0.530406	4	Curcumin+D-gal
		Mice-2	2.12523			4	Curcumin+D-gal
		Mice-3	4.00646			4	Curcumin+D-gal
		Mice-4	6.80616			4	Curcumin+D-gal
		Mice-5	3.31483			4	Curcumin+D-gal
		Mice-6	4.05625			4	Curcumin+D-gal
		Mice-7	4.39377			4	Curcumin+D-gal
		Mice-8	6.16433			4	Curcumin+D-gal
		Mice-1	6.62357	4.09913	0.556075	5	Astaxanthin+D-gal
		Mice-2	4.83087			5	Astaxanthin+D-gal
		Mice-3	5.63869			5	Astaxanthin+D-gal
		Mice-4	1.73239			5	Astaxanthin+D-gal
		Mice-5	3.28163			5	Astaxanthin+D-gal
		Mice-6	2.80579			5	Astaxanthin+D-gal
		Mice-7	4.08945			5	Astaxanthin+D-gal
		Mice-8	3.79067			5	Astaxanthin+D-gal

## Sheet: CAT
		Catalase (CAT)
		Mice No.	D-gal Mice	Average	SEM	Group symbol	Group name		Mice No.	Normal Aged Mice	Average	SEM	Group symbol	Group name
		Mice-1	6.7121	6.83521	0.393109	1	Vehicle		Mice-1	2.89985	3.15921	0.261413	1	Normal Aged
		Mice-2	9.38454			1	Vehicle		Mice-2	4.15031			1	Normal Aged
		Mice-3	6.38565			1	Vehicle		Mice-3	3.65788			1	Normal Aged
		Mice-4	6.28052			1	Vehicle		Mice-4	3.54722			1	Normal Aged
		Mice-5	6.43545			1	Vehicle		Mice-5	3.40336			1	Normal Aged
		Mice-6	7.11048			1	Vehicle		Mice-6	3.40336			1	Normal Aged
		Mice-7	6.7121			1	Vehicle		Mice-7	1.96477			1	Normal Aged
		Mice-8	5.66083			1	Vehicle		Mice-8	2.24696			1	Normal Aged
		Mice-1	11.1606	12.335	0.927916	2	Curcumin-Control		Mice-1	7.56972	8.31183	0.220264	2	Curcumin+Normal Aged
		Mice-2	11.2049			2	Curcumin-Control		Mice-2	8.28347			2	Curcumin+Normal Aged
		Mice-3	9.71653			2	Curcumin-Control		Mice-3	9.06916			2	Curcumin+Normal Aged
		Mice-4	15.5539			2	Curcumin-Control		Mice-4	8.51586			2	Curcumin+Normal Aged
		Mice-5	15.0227			2	Curcumin-Control		Mice-5	8.36094			2	Curcumin+Normal Aged
		Mice-6	9.37348			2	Curcumin-Control		Mice-6	7.24327			2	Curcumin+Normal Aged
		Mice-7	11.0444			2	Curcumin-Control		Mice-7	8.54906			2	Curcumin+Normal Aged
		Mice-8	15.6037			2	Curcumin-Control		Mice-8	8.90317			2	Curcumin+Normal Aged
		Mice-1	2.62873	2.82101	0.186074	3	D-gal		Mice-1	9.46754	8.85061	0.910392	3	Astaxanthin+Normal Aged
		Mice-2	2.53467			3	D-gal		Mice-2	8.25028			3	Astaxanthin+Normal Aged
		Mice-3	2.85005			3	D-gal		Mice-3	9.34581			3	Astaxanthin+Normal Aged
		Mice-4	3.35356			3	D-gal		Mice-4	5.51143			3	Astaxanthin+Normal Aged
		Mice-5	2.04223			3	D-gal		Mice-5	7.16581			3	Astaxanthin+Normal Aged
		Mice-6	3.46975			3	D-gal		Mice-6	8.3554			3	Astaxanthin+Normal Aged
		Mice-7	3.34803			3	D-gal		Mice-7	14.4085			3	Astaxanthin+Normal Aged
		Mice-8	2.34102			3	D-gal		Mice-8	8.30007			3	Astaxanthin+Normal Aged
		Mice-1	11.6807	10.2968	0.952246	4	Curcumin+D-gal
		Mice-2	11.2934			4	Curcumin+D-gal
		Mice-3	8.65419			4	Curcumin+D-gal
		Mice-4	5.64976			4	Curcumin+D-gal
		Mice-5	10.4967			4	Curcumin+D-gal
		Mice-6	15.078			4	Curcumin+D-gal
		Mice-7	9.98764			4	Curcumin+D-gal
		Mice-8	9.53394			4	Curcumin+D-gal
		Mice-1	10.043	10.0686	1.51596	5	Astaxanthin+D-gal
		Mice-2	9.85485			5	Astaxanthin+D-gal
		Mice-3	3.55828			5	Astaxanthin+D-gal
		Mice-4	10.4358			5	Astaxanthin+D-gal
		Mice-5	5.40077			5	Astaxanthin+D-gal
		Mice-6	15.3104			5	Astaxanthin+D-gal
		Mice-7	9.81059			5	Astaxanthin+D-gal
		Mice-8	16.1348			5	Astaxanthin+D-gal
